# Supplementary material for: Functional Outcomes of Cochlear Implantation in Children with Bilateral Cochlear Nerve Aplasia
Source: Medicina (Kaunas). 2022 Oct 17;58(10):1474. doi: 10.3390/medicina58101474 (PMC9607978; doi:10.3390/medicina58101474)
Supplement: Supplementary file 1 [file medicina-58-01474-s001.zip]

Archive with 1 entries (1 files):
- medicina-1959362-supplementary.pdf
